# Supplementary material for: Amino Acid Polymorphisms in the Basic Region of Meq of Vaccine Strain CVI988 Drastically Diminish the Virulence of Marek’s Disease Virus
Source: Viruses. 2025 Jun 26;17(7):907. doi: 10.3390/v17070907 (PMC12298729; doi:10.3390/v17070907)
Supplement: Supplementary file 1 [file viruses-17-00907-s001.zip]

Archive with 8 entries (8 files):
- __MACOSX/._Supplementary Figure 3.tiff
- __MACOSX/._Supplementary Figure 4.tiff
- __MACOSX/._Supplementary Figures 1.tiff
- __MACOSX/._Supplementary Figures 2.tiff
- Supplementary Figure 3.tiff
- Supplementary Figure 4.tiff
- Supplementary Figures 1.tiff
- Supplementary Figures 2.tiff
